# Supplementary material for: Brain-specific inhibition of mTORC1 eliminates side effects resulting from mTORC1 blockade in the periphery and reduces alcohol intake in mice
Source: Nat Commun. 2021 Jul 27;12:4407. doi: 10.1038/s41467-021-24567-x (PMC8316332; doi:10.1038/s41467-021-24567-x)
Supplement: Supplementary file 4 — Source Data [file 41467_2021_24567_MOESM4_ESM.xlsx]

## Sheet: Figure 2
													c	Vehicle	Rapalink	RapaBlock
														124.141	12.1191	104.726
														96.1722	13.8258	123.391
														78.3424	10.1186	134.221
														111.289	8.93879	57.1844
														118.199	8.12603	101.266
														71.8563	13.729	209.101
													e	Vehicle	Rapalink	RapaBlock
														112.392	13.1983	111.02
														94.1427	18.7748	136.052
														65.7023	26.6726	148.898
														110.995	25.7714	103.375
														108.503	14.6465	110.838
														108.265	21.6691	114.352

## Sheet: Figure 3
b
	injection days		1	2	3	4	5	6	7	8	9	10	11	12
	RapaLink-1 + RapaBlock	100	101.762	97.3568	97.3568	95.1542	100.441	98.2379	100.441	96.9163	92.511	93.3921	88.1057	91.63
		100	101.117	98.8827	98.8827	97.2067	98.8827	99.4413	100	97.7654	93.8547	93.2961	91.0615	98.324
		100	101.556	98.0545	96.8872	97.2763	97.6654	96.1089	95.3307	98.0545	94.9416	93.3852	89.8833	86.7704
		100	101.905	97.1429	97.1429	100	100	100.476	103.81	106.19	101.905	104.762	101.429	99.5238
		100	103.077	100.513	98.4615	101.026	102.564	102.564	101.026	108.718	110.256	106.154	101.026	105.641
		100	99.061	97.6526	97.1831	97.6526	99.061	98.5915	104.225	99.061	96.2441	100.939	96.2441	95.7746
		100	100	95.4338	98.6301	100.913	100.457	98.1735	100.457	95.8904	100	99.0868	95.4338	96.8037
		100	100.483	101.932	98.5507	99.0338	100.483	102.415	103.865	104.348	99.5169	100.966	99.5169	98.5507
		100	101.717	99.5708	99.5708	98.7124	98.7124	99.1416	100.429	96.9957	100.429	99.5708	91.8455	92.7039
		100	98.5714	99.0476	97.619	97.1429	91.9048	97.619	100	95.2381	91.9048	90	89.0476	87.619
	RapaLink-1 + RapaBlock	100	101.794	101.794	103.139	101.345	101.794	105.381	104.484	104.933	101.794	104.484	100.897	108.072
		100	102.667	99.5556	100.889	100.889	100	102.667	104	106.222	102.222	104.444	101.333	107.556
		100	102.49	100	101.245	100.83	101.66	105.394	107.884	107.884	104.979	105.394	101.245	105.394
		100	103.879	101.293	102.586	102.155	103.017	103.879	106.897	106.034	103.448	104.31	100.862	104.741
		100	99.0991	99.5495	97.7477	98.1982	98.1982	98.1982	100.901	99.0991	96.8468	101.351	95.9459	99.5495
		100	98.2063	99.1031	97.7578	96.4126	96.861	97.3094	101.794	101.794	99.1031	97.3094	98.6547	103.139
		100	100	98.6364	97.7273	99.0909	97.2727	99.5455	101.364	102.273	101.364	100.909	99.5455	102.273
		100	99.5984	99.1968	99.1968	99.1968	97.1888	97.5904	102.41	100	97.992	100.402	97.5904	100
		100	100.429	100.858	100.858	100.429	100.429	101.288	106.009	104.721	103.004	102.575	100	102.146
		100	102.119	100.847	100.847	100.424	99.5763	100.424	104.237	102.119	100	100.847	102.119	103.814
	vehicle	100	101.339	102.679	100.446	102.679	104.018	106.25	107.589	112.946	111.161	112.5	108.482	114.286
		100	100.837	97.0711	98.3264	97.4895	98.7448	97.9079	100	107.113	105.858	103.766	103.766	106.695
		100	98.2533	97.8166	95.6332	98.2533	98.69	96.0699	99.1266	101.747	101.31	99.5633	98.69	102.62
		100	102.381	100.476	101.429	102.381	102.857	106.19	106.667	106.667	107.143	105.238	107.619	108.095
		100	101.493	101.99	102.488	102.488	103.483	103.98	105.97	106.468	106.468	105.97	105.473	107.463
		100	101.818	101.364	98.6364	99.5455	99.0909	95.9091	96.3636	99.5455	99.0909	96.8182	95.9091	98.1818
		100	99.095	100	95.4751	99.5475	98.6425	98.19	98.19	99.5475	98.19	96.8326	95.0226	97.7376
		100	100.806	101.613	97.9839	97.9839	97.5806	99.5968	97.9839	97.9839	98.3871	94.3548	94.3548	97.1774
		100	101.2	101.6	100	100.4	101.2	100.4	101.6	101.6	100	99.6	96.8	98
	Rapalink	100	100.925	98.5587	98.0285	98.4118	99.0171	99.277	100.958	99.9178	98.1564	98.1552	94.3593	95.3341
	Rapalink Rapablock	100	101.028	100.083	100.199	99.8971	99.5997	101.168	103.998	103.508	101.075	102.203	99.8192	103.668
	vehicle	100	100.803	100.512	98.9353	100.085	100.478	100.499	101.499	103.735	103.067	101.627	100.68	103.362
c
	Timepoint	0	20	30	60	120		Timepoint	0	20	30	60	120		Timepoint	0	20	30	60	120
	Rapalink	172	349	272	192	161		Rapalink + RpaBlock	155	289	255	216	163		Vehicle	169	219	186	187	124
		117	299	256	285	129			167	260	199	199	211			180	220	208	203	153
		151	262	272	285	175			140	209	213	218	179			129	220	171	152	132
		138	347	321	258	192			163	219	200	211	161			150	193	169	166	150
		83	293	220	220	98			163	261	189	115	151			161	217	169	201	142
		133	264	233	200	169			161	277	222	186	160			118	207	184	148	129
		103	222	197	137	111			126	154	185	218	148			136	200	182	127	132
		150	267	257	228	184			161	211	156	193	177			142	211	176	155	142
		124	272	270	254	176			140	201	195	169	150			152	216	200	190	159
		115	234	237	201	147			140	216	209	175	146
	Mean	128.6	280.9	253.5	226	154.2		Mean	151.6	229.7	202.3	190	164.6		Mean	148.556	211.444	182.778	169.889	140.333
	SEM	8.99142	13.7542	11.9234	16.0267	11.2694		SEM	4.70651	14.471	9.10145	11.0755	6.65207		SEM	6.55344	3.21935	4.57887	8.84817	3.9826
d
e
	Vehicle	Rapalink	Rapalink + Rapablock
	103.782	23.1567	122.391
	114.937	22.7648	112.839
	112.843	23.0568	95.342
	94.7698	48.0198	91.3966
	88.6618	35.1686	85.19
	85.0061	17.1718	66.6388
f
	Vehicle	Rapalink	Rapalink + Rapablock
	92.6799	332.475	107.789
	133.701	317.057	88.3899
	105.662	332.397	47.7693
	65.5825	406.345	130.518
	80.1376	369.36	48.4176
	122.237	444.603	48.5035
g
	Vehicle	Rapalink	Rapalink + Rapablock
	0.42	5.4	1.77
	1.58	4.86	0.42
	0.73	2.58	3.35
	1.28	1.47	1.76
	2.65	4.09	1.21
	0.6	2.78	3.35
	1.07	5.99	1.61
	1.21	8	2.02
	0.77	11.52	1.92
		2.99	2.45
h
	Vehicle	Rapalink	Rapalink + Rapablock
	0.41	4.58	2.01
	1.02	4.18	1.25
	1.24	3.21	0.5
	1.11	2.23	0.54
	1.59	0.81	1.68
	1.1	2.43	0.97
	0.71	10.65	1.59
	1.59	16.48	1.35
	0.89	18.8	1.06
			1.27

## Sheet: Figure 4
	c
		Vehicle	Rapalink	Rapalink + Rapablock	Water
		424.251	122.25	145.382	122.608
		527.533	120.959	114.951	119.746
		301.064	95.1204	139.891	81.3168
		280.015	98.8893	159.225	99.4443
		401.055	176.257	154.607	63.6232
		431.39	173.178	173.942	113.263
	e
		Vehicle	Rapalink	Rapalink + Rapablock	Water
		639.427	102.702	91.6149	94.623
		609.899	83.6451	77.6096	53.0726
		679.381	71.5286	102.058	156.267
		597.294	90.418	101.136	154.623
		508.565	170.499	132.219	64.4119
		562.958	172.144	95.4931	77.0026

## Sheet: Figure 5
b
	Vehicle	Rapalink	Rapalink + Rapablock
	5.49924	1.54454	0.882594
	3.43939	1.76519	3.00559
	3.18746	1.46325	4.69888
	5.09344	3.08908	1.53389
	7.66944	0.911531	2.9836
	4.99806	1.01097	1.91736
	7.66944	4.11877	2.07863
	8.93626	0.556034	3.19036
	3.43231	1.1706	0
	6.09352	0.686462	1.18305
	3.70689	0	3.23903
c
	Vehicle	Rapalink	Rapalink + Rapablock
	1	0.230769	0.5
	0.666667	0.5	0.307692
	0.75	0.2	0.333333
	0.923077	0.4	0.571429
	0.8	0.142857	0.647059
	0.571429	0.5	0.125
	1	1	0.333333
	0.473684	0.166667	0.7
	0.3125	0.666667	0
	0.571429	0.142857	0.5
	0.727273	0	0.888889
d
	Vehicle	Rapalink	Rapalink + Rapablock
	0	32.5733	0
	10.9489	13.5135	32.2581
	10.2389	29.1971	41.5225
	3.21543	31.6901	10.3093
	10.453	18.6335	20.6186
	19.7368	0	46.3576
	0	0	29.7398
	31.4465	18.7266	10.6007
	39.5684	3.11526	29.6053
	20.548	21.5054	10.3448
	10.3806	20.4082	3.32226
e
	Vehicle	Rapalink	Rapalink + Rapablock
	16.4977	4.11877	5.29556
	9.1717	3.97167	7.51397
	13.8123	2.9265	7.83147
	20.3738	5.66331	9.97027
	21.0909	2.73459	10.0357
	12.4952	4.04388	8.62811
	16.6171	13.0428	5.19658
	22.8371	2.22414	12.3057
	10.9834	3.51179	3.51179
	11.4254	2.74585	2.76045
	10.6573	2.69049	7.28782
f
	Vehicle	Rapalink	Rapalink + Rapablock
	0.794118	0.2	0.222222
	0.457143	0.28125	0.25
	0.75	0.129032	0.3125
	0.827586	0.305556	0.45614
	0.785714	0.09375	0.711538
	0.5	0.25	0.25
	0.702703	0.513514	0.333333
	0.433962	0.16	0.519231
	0.363636	0.2	0.222222
	0.365854	0.133333	0.225806
	0.547619	0.130435	0.4
g
	Vehicle	Rapalink	Rapalink + Rapablock
	23.3333	104.234	66.2461
	69.3431	77.7027	107.527
	44.3686	98.5401	76.1246
	32.1543	88.0282	106.529
	31.3589	90.0621	51.5464
	65.7895	70.2676	89.404
	37.415	63.6042	19.084
	94.3396	78.6517	74.3494
	100.719	74.7664	88.3392
	89.0411	93.19	69.079
	65.7439	68.0272	82.7586

## Sheet: Figure 6
b
	Active presses		inactive presses
	Rapalink + RapaBlock	Vehicle	Rapalink + RapaBlock	Vehicle
	49	77	0	3
	10	129	25	16
	136	175	46	89
	21	43	0	10
	20	49	5	5
	35	68	13	42
	122	233	4	11
	38	100	19	43
	25	44	4	7
	70	73	94	16
	31	24	0	0
	110	167	13	29
	78	121	20	20
	84	52	10	12
	33	32	32	4
c
	time in min	Rapalink + RapaBlock															Vehicle
	10	3	0	6	0	0	2	1	2	0	1	0	6	3	0	2	0	2	8	3	0	8	8	9	2	6	0	5	1	1	1
	20	3	0	15	7	1	2	12	7	0	11	0	18	10	1	7	3	15	23	8	7	12	31	17	4	28	0	18	4	1	2
	30	3	10	25	8	4	3	18	9	2	17	1	30	16	4	11	11	38	38	17	9	15	45	26	8	51	3	39	10	3	3
	40	3	10	31	9	6	8	22	12	9	27	1	40	27	11	19	12	59	55	19	11	20	60	35	13	51	4	52	20	5	7
	50	5	10	39	10	6	11	28	12	9	31	3	46	30	15	22	21	64	77	22	15	33	74	52	13	51	5	63	50	10	10
	60	11	10	52	10	6	14	38	15	9	38	8	58	41	26	22	24	75	89	25	22	39	89	58	17	51	5	76	62	13	11
	70	27	10	63	12	9	20	47	17	9	44	15	63	45	38	22	35	85	107	28	26	43	98	68	17	51	5	88	77	18	12
	80	35	10	76	13	11	22	66	20	12	48	21	74	51	46	27	38	94	116	35	28	48	135	72	20	51	7	104	83	27	15
	90	38	10	86	17	14	26	84	25	17	52	23	76	60	50	27	47	104	130	37	32	55	162	75	22	59	9	111	94	36	19
	100	41	10	100	18	15	32	96	28	17	65	28	89	62	68	27	55	118	143	38	37	57	183	84	27	62	12	135	102	43	25
	110	43	10	110	20	18	33	113	34	19	68	31	102	69	76	33	66	123	157	41	46	64	210	90	34	65	14	150	113	51	26
	120	49	10	136	21	20	35	122	38	25	70	31	110	78	84	33	77	129	175	43	49	68	233	100	44	73	19	167	121	52	32
d
	Rapalink + RapaBlock	Vehicle
	4.08333	6.41667
	0.833333	10.75
	11.3333	14.5833
	1.75	3.58333
	1.66667	4.08333
	2.91667	5.66667
	10.1667	19.4167
	3.16667	8.33333
	2.08333	3.66667
	5.83333	6.08333
	2.58333	2
	9.16667	13.9167
	6.5	10.0833
	7	4.33333
	2.75	2.66667
e
	Rapalink + RapaBlock	Vehicle
	1.28	2.368
	0.183206	2.05882
	3.23232	4.09428
	0.59661	0.922034
	0.599251	1.25843
	0.836237	1.72822
	1.4382	2.27715
	0.986301	2.52055
	0.61324	1.22648
	1.83206	1.29412
	0.888889	0.733333
	2.76471	3.64706
	1.8963	2.9037
	2.12928	1.39924
	0.767123	0.712329
f
	Rapalink + RapaBlock	Vehicle
	3	19
	15	86
	172	175
	23	46
	2	36
	43	53
	44	137
	41	55
	15	11
	16	101
	3	15
	53	105
	13	50
	41	96
	8	43
g
	time in min	Rapalink + RapaBlock															Vehicle
	10	2	6	13	7	1	5	4	2	3	6	0	1	2	3	1	0	8	10	1	7	1	3	4	5	4	0	8	3	3	6
	20	3	7	28	10	2	7	5	4	5	10	0	8	4	19	3	0	13	14	9	9	5	6	8	5	15	0	12	9	16	8
	30	3	7	37	10	2	10	7	5	5	10	0	15	5	20	3	0	16	14	13	13	13	16	12	10	30	0	15	13	21	9
	40	3	7	48	10	2	18	8	6	5	10	0	17	5	20	4	0	21	30	15	23	17	29	14	10	35	0	19	14	35	13
	50	3	7	60	10	2	26	8	6	6	10	0	21	5	22	6	0	27	30	23	24	19	38	18	10	49	0	23	15	38	13
	60	3	7	72	13	2	26	8	6	6	10	1	23	5	27	6	0	32	45	25	25	26	43	18	10	54	1	39	15	38	15
	70	3	7	90	15	2	26	11	6	11	10	1	27	6	30	6	0	41	50	33	25	29	54	21	10	60	3	44	15	45	16
	80	3	7	103	16	2	31	14	6	11	10	3	28	6	30	7	0	48	65	36	25	34	63	26	10	74	9	50	22	56	16
	90	3	7	117	19	2	32	17	17	11	12	3	30	6	30	7	0	59	89	39	25	37	84	31	10	77	10	67	30	61	24
	100	3	7	138	22	2	42	21	25	14	12	3	37	6	30	7	5	68	115	42	25	43	99	46	10	81	11	80	33	68	27
	110	3	7	150	22	2	43	34	28	14	14	3	44	6	33	7	13	80	130	44	26	51	118	50	10	92	13	88	42	84	38
	120	3	14	172	23	2	43	44	41	15	16	3	53	13	41	8	19	86	175	46	36	53	137	65	11	101	15	105	50	96	43
h
	Rapalink + RapaBlock	Vehicle
	0.25	1.58333
	1.25	7.16667
	14.3333	14.5833
	1.91667	3.83333
	0.166667	3
	3.58333	4.41667
	3.66667	11.4167
	3.41667	4.58333
	1.25	0.916667
	1.33333	8.41667
	0.25	1.25
	4.41667	8.75
	1.08333	4.16667
	3.41667	8
	0.666667	3.58333

## Sheet: Figure Sup 2
c
	Vehicle	Rapablock
	104.294	93.406
	99.4001	90.8257
	100.53	74.5699
	109.342	77.4865
	93.7847	122.38
	105.042	117.551
	87.6079	93.7133
d
	Vehicle	Rapablock
	85.8099	100.808
	89.87	104.991
	94.5984	104.366
	104.76	108.372
	95.0958	104.409
	108.512	98.7778
	121.354	99.1823
e
	Vehicle	Rapablock
	0.76	1.05
	1.18	1.68
	0.97	0.8
	1.09	1.4
	0.84	1.15
	1.29	0.58
	0.96	1.91
f
	Vehicle	Rapablock
	0.93	1.35
	1.1	2.43
	0.75	0.87
	0.95	0.9
	1.4	1.36
	1.09	1.01
	0.9	1.07

## Sheet: Figure Sup 3
c
	Trials	Vehicle										RapaBlock
	1	280	60	210	80	300	300	278	300	190	266	200	300	300	300	290	120	81	48	16	300
	2	300	240	260	300	300	182	300	295	174	300	300	300	300	264	300	160	128	300	300	300
	3	240	270	300	300	300	300	300	300	240	300	300	300	300	210	300	210	300	300	72	300
d
	Trials	Vehicle										RapaBlock
	1	300	300	280	300	300	260	25	300	175	252	300	300	300	255	240	150	300	260	240	300
	2	300	300	300	300	300	190	240	300	205	300	300	300	300	300	270	200	300	300	300	300
	3	300	300	280	300	300	300	240	300	180	300	300	300	300	300	300	255	100	260	300	300
f
		Vehicle										RapaBlock
	Open arms	22.2998	49.6995	7.19993	35.6996	28.5997	28.9997	69.3993	10.8999	64.9993	44.4996	40.3996	60.8994	23.8998	61.4994	70.5993	41.1996	47.6995	38.4996	30.1997	74.2993
	Open arms	6.09994	41.9996	43.6996	36.8996	43.6996	39.9996	35.0996	50.4995	9.09991	41.6996	44.5996	31.6997	77.1992	66.7993	62.9994	49.2995	13.8999	21.1998	24.9997	0
g
		Vehicle										RapaBlock
	3 weeks	1016.03	489.696	839.094	1097.62	1205.17	1033.47	885.946	1146.1	1089.83	1044.5	1295.63	1323.11	1058.62	994.921	1229.42	860.522	1264.51	982.786	1286.01	1823.09
	6 weeks	1073.01	1117.84	1015.82	1140.05	1068.19	1397.06	879.648	397.508	1320.43	721.801	1711.11	871.701	1241.35	1508.41	998.808	1766	474.659	1033.22	1028.67	628.192
i
		Vehicle										RapaBlock
	Familiar 3w	7.29993	9.8999	6.33327	8.96658	8.66658	7.49992	8.83324	10.3332	5.66661	8.19992	6.13327	10.6999	9.56657	9.66657	10.1999	4.16662	10.3999	8.46658	6.63327	7.0666
	Novel 3w	16.7665	14.1665	17.7332	15.0998	15.4332	16.5665	10.2332	13.7665	18.3998	15.8665	11.5999	13.3665	14.4999	10.8999	13.0332	6.69993	13.6665	15.5998	17.4332	16.9998
	Familiar 6w	5.26661	10.8999	10.3332	7.36659	6.39994	10.1332	7.23326	4.83329	3.39997	10.5999	3.83329	4.69995	6.79993	6.63327	6.59993	8.46658	5.73328	6.23327	2.89997	6.09994
	Novel 6w	18.7998	13.1332	13.7332	16.6998	17.6665	13.9332	16.8332	13.7332	20.6665	13.4665	20.2331	19.3665	17.2665	17.4332	17.4665	15.5998	18.3331	17.8665	21.1665	17.9332

## Sheet: Figure Sup 4
c
		water control					Alcohol
	Vehicle	69.2039	89.3542	147.675	115.524	78.2424	583.952	750.314	539.091	595.549	564.25
	Rapablock	136.445	152.197	193.123	159.649	153.714	707.257	571.077	566.848	517.023	485.375
d
		water control					Alcohol
	Vehicle	102.299	126.6	57.5688	70.2083	143.324	256.613	346.285	433.223	336.951	342.449
	Rapablock	215.575	159.234	122.163	58.2262	79.1715	321.736	305.995	444.171	233.539	138.696

## Sheet: Figure Sup 5
b
	Vehicle	Rapablock
	3.57	3.03
	4.5	5.63
	4.49	1.19
	3.18	4.31
	1.01	5.33
	3.4	3.48
	2.24	2.73
	2.64	6.59
	3.94	2.26
	5.54	2.82
c
	Vehicle	Rapablock
	0.67	0.5
	0.9	0.77
	0.57	0.29
	0.37	0.5
	0.17	0.83
	0.46	0.85
	0.57	0.67
	0.57	0.5
	0.71	0.47
	0.58	0.4
d
	Vehicle	Rapablock
	11.1524	18.9394
	3.125	10.5634
	21.0526	18.6567
	33.1126	26.9231
	31.5457	6.66667
	24.8227	7.69231
	11.4942	10.8696
	10.4895	17.0648
	6.60066	12.5
	17.6056	21.2014
e
	Vehicle	Rapablock
	22.01	12.12
	11.5	16.34
	12.19	11.94
	11.66	11.69
	7.57	16.53
	15.89	16
	25.75	16.23
	12.87	12.56
	15.31	20.97
	11.83	9.05
f
	Vehicle	Rapablock
	0.73	0.54
	0.56	0.64
	0.78	0.45
	0.42	0.45
	0.35	0.74
	0.56	0.59
	0.88	0.72
	0.64	0.55
	0.69	0.81
	0.57	0.4
g
	Vehicle	Rapablock
	52.0446	64.3939
	56.25	56.338
	59.6491	89.5522
	99.3377	88.4615
	88.3281	36.6667
	78.0142	69.2308
	22.9885	39.8551
	45.4545	64.8464
	42.9043	29.9626
	56.338	84.8056

## Sheet: Figure Sup 6
b
	Vehicle	RapaBlock
	67.7857	59.6667
	66.2143	68.4405
	74.0714	82.4524
	76.5595	70.1429
	73.0238	83.7619
	60.0595	76.2976
c
	Vehicle	RapaLink-1 + RapaBlock
	53.9333	95.6
	78.6	84.2667
	81.9333	71.6
	73.9333	66.2667
	81.6	86.9333
	86.2667	69.9333

[truncated: 1 more sheets: Figure Sup 7]
